# Supplementary material for: A robust and efficient method for Mendelian randomization with hundreds of genetic variants
Source: Nat Commun. 2020 Jan 17;11:376. doi: 10.1038/s41467-019-14156-4 (PMC6969055; doi:10.1038/s41467-019-14156-4)
Supplement: Supplementary file 4 — Supplementary Software [file 41467_2019_14156_MOESM4_ESM.txt]

###### Summarized data set-up
bx   # genetic associations with risk factor
by   # genetic associations with outcome
bxse # standard errors of genetic associations with risk factor
byse # standard errors of genetic associations with outcome
######

# Example data

bx = c(0.0353, 0.0243, -0.034, 0.0203, -0.021, 0.0358, -0.0303, 0.0479, -0.0223, 0.0447,
 -0.0269, -0.0323, -0.0297, 0.0242, 0.0289, -0.02, 0.0316, 0.027, -0.0215, 0.0251, 0.0192,
  0.0708, -0.0254, 0.0283, -0.0283, 0.026, 0.0203, 0.0234, -0.0243, 0.025, 0.0222, -0.0408,
 -0.0296, -0.0363, 0.0818, -0.1554, -0.0689, 0.0312, -0.0354, 0.0399, 0.0224, 0.055,
 -0.0698, -0.0227, -0.0258, 0.0194, 0.0337, -0.0609, 0.0359, 0.034, -0.0331, 0.0391,
  0.0235, 0.0263, -0.0951, 0.0272, -0.0217, 0.0296, 0.0332, 0.0263, 0.0493, 0.0363,
 -0.0197, -0.084, -0.0663, 0.1068, 0.1069, 0.0285, -0.0199, -0.1473, -0.3071, 0.0831,
 -0.0351, 0.034, 0.0283, -0.0263, 0.0799, -0.0391, 0.0231, -0.0331, -0.022, -0.029,
 -0.0523, 0.127, 0.0597, -0.0379) # genetic associations with HDL-cholesterol
bxse = c(0.004, 0.0035, 0.0041, 0.0036, 0.0034, 0.0036, 0.0039, 0.0034, 0.0037, 0.0052,
 0.0039, 0.0035, 0.0046, 0.0034, 0.0043, 0.0035, 0.0042, 0.0046, 0.0034, 0.0034, 0.0034,
 0.0078, 0.0039, 0.0044, 0.0039, 0.0038, 0.0034, 0.0034, 0.0034, 0.0035, 0.0036, 0.0053,
 0.0034, 0.0057, 0.0058, 0.0057, 0.0034, 0.0035, 0.0042, 0.0034, 0.0035, 0.0049, 0.0041,
 0.0037, 0.0039, 0.0034, 0.0037, 0.0045, 0.0036, 0.0052, 0.0049, 0.0036, 0.0042, 0.0044,
 0.0067, 0.0035, 0.0035, 0.004, 0.0035, 0.0035, 0.0039, 0.0035, 0.0036,  0.0139, 0.009,
 0.0035, 0.006, 0.0043, 0.0037, 0.0036, 0.009, 0.0051, 0.0037, 0.0036, 0.0036, 0.0035,
 0.0045, 0.0034, 0.0037, 0.0035, 0.0037, 0.0039, 0.0044, 0.0099, 0.0044, 0.0042)
by = c(-0.019, -0.00587, 0.10105, 0.0034, 0.02868, -0.00972, -0.0076, -0.03077, 0.04114,
 -0.02923, -0.02536, 0.03676, -0.02733, -0.02521, -0.01625, 0.01421, -0.03809, -0.00614,
 -0.00089, -0.01904, 0.00098, 0.00667, 0.02967, -0.04198, 0.03408, -0.04194, -0.01319,
 -0.00728, 0.01212, 0.0141, -0.0268, -0.00782, 0.01916, 0.00937, 0.00036, 0.05177, 0.03371,
 -0.00697, 0.03043, -0.04287, 0.0223, -0.02199, -0.02589, 0.00484, -0.00478, 0.01169,
  0.01028, -0.00562, 0.00871, -0.00775, 0.00821, 0.0234, -0.04993, -0.00943, 0.04305,
  0.01884, 0.0051, -0.01213, 0.00529, -0.06443, -0.0276, -0.00915, 0.01396, 0.02759,
 -0.00432, 0.01812, 0.03066, -0.00616, 0.02358, 0.0088, 0.00728, 0.01337, 0.01641,
 -0.01797, -0.02851, 0.00517, -0.02504, -0.02512, -0.04316, 0.02361, 0.02762, -0.00409,
  0.0082, 0.02805, 0.02603, -0.00463)
                         # genetic associations with coronary heart disease risk
byse = c(0.01186, 0.00955, 0.01142, 0.01029, 0.00914, 0.00982, 0.01074, 0.00952, 0.01063,
 0.01492, 0.01076, 0.01016, 0.01367, 0.00957, 0.01256, 0.00931, 0.01124, 0.01333,
 0.00929, 0.00936, 0.00975, 0.02235, 0.01019, 0.0122, 0.01079, 0.00989, 0.00915, 0.00951,
 0.00951, 0.00933, 0.00997, 0.01456, 0.00932, 0.01702, 0.016, 0.01615, 0.00961, 0.00956,
 0.01179, 0.0093, 0.01, 0.01435, 0.01046, 0.00986, 0.01088, 0.00917, 0.01038, 0.00971,
 0.00985, 0.0142, 0.0139, 0.01009, 0.01096, 0.01212, 0.01514, 0.00962, 0.00953, 0.01216,
 0.00922, 0.01037, 0.01037, 0.00944, 0.01018, 0.03609, 0.02211, 0.00935, 0.01078,
 0.01173, 0.00941, 0.00954, 0.02242, 0.01355, 0.01033, 0.00983, 0.00988, 0.00957,
 0.01227, 0.00959, 0.00984, 0.00978, 0.00968, 0.01059, 0.01195, 0.02828, 0.01232, 0.0107)

#######################################################
# Method starts here

iters = 2001; theta = seq(from=-1, to=1, by=2/(iters-1))
     # if the causal estimate (and confidence interval) is not expected to lie between -1 and 1
     # then change from and to (and maybe increase iters)
ratio = by/bx; psi = 1.5*sd(ratio) # note: this is suggested as an initial value for psi
                                   # sensitivity to this parameter should be considered
ratio.se = abs(byse/bx); # first-order
# ratio.se = sqrt(byse^2/bx^2+by^2*bxse^2/bx^2) # second-order, assuming two-sample setting

lik=NULL
 for (j1 in 1:iters) {
  lik.inc = exp(-(theta[j1]-ratio)^2/2/ratio.se^2)/sqrt(2*pi*ratio.se^2)
  lik.exc = exp(-ratio^2/2/(psi^2+ratio.se^2))/(sqrt(2*pi*(psi^2+ratio.se^2)))
  valid = (lik.inc>lik.exc)*1
  lik[j1] = prod(c(lik.inc[valid==1], lik.exc[valid==0]))
  if (which.max(lik)==length(lik)) { valid.best = valid }
 }
  phi = ifelse(sum(valid.best)<1.5, 1,
    max(sqrt(sum(((ratio[valid.best==1]-weighted.mean(ratio[valid.best==1],
           ratio.se[valid.best==1]^-2))^2*
           ratio.se[valid.best==1]^-2))/(sum(valid.best)-1)), 1))
 loglik = log(lik)

whichin = which(2*loglik>(2*max(loglik)-qchisq(0.95, df=1)*phi^2))
theta[which.max(loglik)]          # estimate
theta[whichin[1]]                 # lower limit of CI
theta[whichin[length(whichin)]]   # upper limit of CI
sum(diff(whichin)!=1)             # this is 0 if the CI is a continuous range of values
                                  #  and 1+ if the CI consists of multiple disjoint ranges
